# Supplementary material for: High-Resolution Crystal Structure of Muscle Phosphoglycerate Mutase Provides Insight into Its Nuclear Import and Role
Source: Int J Mol Sci. 2022 Oct 30;23(21):13198. doi: 10.3390/ijms232113198 (PMC9656839; doi:10.3390/ijms232113198)
Supplement: Supplementary file 1 [file ijms-23-13198-s001.zip]

Archive with 2 entries (2 files):
- Supplementary Figure S1.pdf
- Supplementary Table S1.csv
