# Supplementary material for: High-Resolution Crystal Structure of Muscle Phosphoglycerate Mutase Provides Insight into Its Nuclear Import and Role
Source: Int J Mol Sci. 2022 Oct 30;23(21):13198. doi: 10.3390/ijms232113198 (PMC9656839; doi:10.3390/ijms232113198)
Supplement: Supplementary file 1 [file ijms-23-13198-s001.zip › Supplementary Table S1.csv]

	Family	Member	Database	Accession	Score	Mass	Num. of significant matches	Num. of unique sequences	Num. of significant unique sequences	emPAI	Description
5	4	1	Sprot	Q9QXS1	9981	535425	184	95	95	1.16	Plectin OS=Mus musculus OX=10090 GN=Plec PE=1 SV=3
13	6	1	Sprot	P48678	5103	74423	87	31	31	5.89	Prelamin-A/C OS=Mus musculus OX=10090 GN=Lmna PE=1 SV=2
15	8	1	Sprot	P07356	4181	38882	64	21	21	11.03	Annexin A2 OS=Mus musculus OX=10090 GN=Anxa2 PE=1 SV=2
18	11	1	Sprot	O35639	3343	36500	52	17	17	6.06	Annexin A3 OS=Mus musculus OX=10090 GN=Anxa3 PE=1 SV=4
19	12	1	Sprot	P10107	3238	38940	45	20	20	7.65	Annexin A1 OS=Mus musculus OX=10090 GN=Anxa1 PE=1 SV=2
23	15	1	Sprot	Q61937	2589	32678	32	7	7	1.8	Nucleophosmin OS=Mus musculus OX=10090 GN=Npm1 PE=1 SV=1
26	16	1	Sprot	P62897	2430	11690	36	8	8	47.17	Cytochrome c, somatic OS=Mus musculus OX=10090 GN=Cycs PE=1 SV=2
27	10	2	Sprot	P20029	2367	72469	38	20	20	2.6	Endoplasmic reticulum chaperone BiP OS=Mus musculus OX=10090 GN=Hspa5 PE=1 SV=3
29	17	1	Sprot	E9Q557	2222	334683	38	25	25	0.37	Desmoplakin OS=Mus musculus OX=10090 GN=Dsp PE=1 SV=1
32	20	1	Sprot	P27773	2099	57011	39	18	18	2.78	Protein disulfide-isomerase A3 OS=Mus musculus OX=10090 GN=Pdia3 PE=1 SV=2
33	21	1	Sprot	Q8VDD5	1978	227197	29	18	18	0.4	Myosin-9 OS=Mus musculus OX=10090 GN=Myh9 PE=1 SV=4
34	22	1	Sprot	P09405	1967	76723	35	17	17	1.55	Nucleolin OS=Mus musculus OX=10090 GN=Ncl PE=1 SV=2
36	24	1	Sprot	Q6ZWY9	1735	13898	27	6	6	7.02	Histone H2B type 1-C/E/G OS=Mus musculus OX=10090 GN=Hist1h2bc PE=1 SV=3
37	25	1	Sprot	P09103	1733	57345	25	16	16	2.24	Protein disulfide-isomerase OS=Mus musculus OX=10090 GN=P4hb PE=1 SV=2
38	26	1	Sprot	P14211	1638	48103	30	16	16	3.06	Calreticulin OS=Mus musculus OX=10090 GN=Calr PE=1 SV=1
40	28	1	Sprot	P17710	1568	109292	28	17	17	0.93	Hexokinase-1 OS=Mus musculus OX=10090 GN=Hk1 PE=1 SV=3
43	30	1	Sprot	P62806	1466	11360	27	5	5	7.79	Histone H4 OS=Mus musculus OX=10090 GN=Hist1h4a PE=1 SV=2
46	32	1	Sprot	Q02257	1285	82347	21	15	15	1.16	Junction plakoglobin OS=Mus musculus OX=10090 GN=Jup PE=1 SV=3
47	33	1	Sprot	P24369	1239	23699	26	10	10	5.91	Peptidyl-prolyl cis-trans isomerase B OS=Mus musculus OX=10090 GN=Ppib PE=1 SV=2
49	35	1	Sprot	P67778	1222	29848	21	11	11	3.68	Prohibitin OS=Mus musculus OX=10090 GN=Phb PE=1 SV=1
50	36	1	Sprot	P26231	1209	100595	15	7	7	0.34	Catenin alpha-1 OS=Mus musculus OX=10090 GN=Ctnna1 PE=1 SV=1
53	39	1	Sprot	P48036	1092	35776	14	9	9	1.88	Annexin A5 OS=Mus musculus OX=10090 GN=Anxa5 PE=1 SV=1
54	40	1	Sprot	P51881	1072	33094	25	5	5	4.9	ADP/ATP translocase 2 OS=Mus musculus OX=10090 GN=Slc25a5 PE=1 SV=3
55	41	1	Sprot	Q8K009	1065	102078	24	15	15	0.86	Mitochondrial 10-formyltetrahydrofolate dehydrogenase OS=Mus musculus OX=10090 GN=Aldh1l2 PE=1 SV=2
56	43	1	Sprot	O70456	1022	27781	15	4	4	1.47	14-3-3 protein sigma OS=Mus musculus OX=10090 GN=Sfn PE=1 SV=2
57	44	1	Sprot	P60710	1012	41986	18	3	3	1.46	Actin, cytoplasmic 1 OS=Mus musculus OX=10090 GN=Actb PE=1 SV=1
60	47	1	Sprot	Q9DBJ1	981	28906	17	2	2	1.07	Phosphoglycerate mutase 1 OS=Mus musculus OX=10090 GN=Pgam1 PE=1 SV=3
62	49	1	Sprot	Q922R8	928	48392	10	5	5	0.54	Protein disulfide-isomerase A6 OS=Mus musculus OX=10090 GN=Pdia6 PE=1 SV=3
63	50	1	Sprot	Q6DFW4	921	60719	14	6	6	0.63	Nucleolar protein 58 OS=Mus musculus OX=10090 GN=Nop58 PE=1 SV=1
65	52	1	Sprot	P08113	917	92648	17	12	12	0.73	Endoplasmin OS=Mus musculus OX=10090 GN=Hsp90b1 PE=1 SV=2
66	53	1	Sprot	P58252	896	96035	18	8	8	0.42	Elongation factor 2 OS=Mus musculus OX=10090 GN=Eef2 PE=1 SV=2
67	54	1	Sprot	Q9CXI5	885	20728	17	6	6	2.33	Mesencephalic astrocyte-derived neurotrophic factor OS=Mus musculus OX=10090 GN=Manf PE=1 SV=1
69	10	3	Sprot	P63017	870	71011	15	7	7	0.81	Heat shock cognate 71 kDa protein OS=Mus musculus OX=10090 GN=Hspa8 PE=1 SV=1
71	57	1	Sprot	Q9D0T1	844	14349	19	5	5	3.23	NHP2-like protein 1 OS=Mus musculus OX=10090 GN=Snu13 PE=1 SV=4
76	6	2	Sprot	P14733	805	66929	11	5	5	0.46	Lamin-B1 OS=Mus musculus OX=10090 GN=Lmnb1 PE=1 SV=3
77	62	1	Sprot	Q9ESX5	784	57733	16	10	10	1.08	H/ACA ribonucleoprotein complex subunit 4 OS=Mus musculus OX=10090 GN=Dkc1 PE=1 SV=4
78	63	1	Sprot	P35564	777	67558	15	8	8	0.65	Calnexin OS=Mus musculus OX=10090 GN=Canx PE=1 SV=1
79	64	1	Sprot	Q9Z110	775	87672	10	3	3	0.16	Delta-1-pyrroline-5-carboxylate synthase OS=Mus musculus OX=10090 GN=Aldh18a1 PE=1 SV=2
81	66	1	Sprot	P99027	764	11644	11	4	4	3.09	60S acidic ribosomal protein P2 OS=Mus musculus OX=10090 GN=Rplp2 PE=1 SV=3
82	67	1	Sprot	O35129	758	33276	16	9	9	2.11	Prohibitin-2 OS=Mus musculus OX=10090 GN=Phb2 PE=1 SV=1
84	69	1	Sprot	Q9D6Z1	732	64792	11	6	6	0.48	Nucleolar protein 56 OS=Mus musculus OX=10090 GN=Nop56 PE=1 SV=2
87	72	1	Sprot	Q9JKR6	697	111296	9	4	4	0.16	Hypoxia up-regulated protein 1 OS=Mus musculus OX=10090 GN=Hyou1 PE=1 SV=1
89	74	1	Sprot	P08003	693	72213	16	14	14	1.27	Protein disulfide-isomerase A4 OS=Mus musculus OX=10090 GN=Pdia4 PE=1 SV=3
90	75	1	Sprot	P70168	690	98134	11	5	5	0.24	Importin subunit beta-1 OS=Mus musculus OX=10090 GN=Kpnb1 PE=1 SV=2
91	76	1	Sprot	P15864	672	21254	12	4	4	1.2	Histone H1.2 OS=Mus musculus OX=10090 GN=Hist1h1c PE=1 SV=2
92	43	2	Sprot	P63101	653	27892	11	3	3	1.12	14-3-3 protein zeta/delta OS=Mus musculus OX=10090 GN=Ywhaz PE=1 SV=1
93	77	1	Sprot	P50543	651	11213	7	3	3	2.0	Protein S100-A11 OS=Mus musculus OX=10090 GN=S100a11 PE=1 SV=1
94	78	1	Sprot	P0DP26	632	16827	11	5	5	2.42	Calmodulin-1 OS=Mus musculus OX=10090 GN=Calm1 PE=1 SV=1
95	79	1	Sprot	P16546	631	285066	11	5	5	0.09	Spectrin alpha chain, non-erythrocytic 1 OS=Mus musculus OX=10090 GN=Sptan1 PE=1 SV=4
96	4	2	Sprot	Q8R0W0	626	726448	13	5	5	0.04	Epiplakin OS=Mus musculus OX=10090 GN=Eppk1 PE=1 SV=2
97	80	1	Sprot	Q8BG05	623	39812	17	5	5	1.09	Heterogeneous nuclear ribonucleoprotein A3 OS=Mus musculus OX=10090 GN=Hnrnpa3 PE=1 SV=1
98	80	2	Sprot	P49312	618	34267	18	5	5	1.35	Heterogeneous nuclear ribonucleoprotein A1 OS=Mus musculus OX=10090 GN=Hnrnpa1 PE=1 SV=2
99	81	1	Sprot	O54962	618	10280	9	3	3	3.87	Barrier-to-autointegration factor OS=Mus musculus OX=10090 GN=Banf1 PE=1 SV=1
100	82	1	Sprot	Q3UHB1	588	63406	12	6	6	0.49	5'-nucleotidase domain-containing protein 3 OS=Mus musculus OX=10090 GN=Nt5dc3 PE=1 SV=1
103	85	1	Sprot	A2A863	576	204603	12	8	8	0.18	Integrin beta-4 OS=Mus musculus OX=10090 GN=Itgb4 PE=1 SV=1
104	86	1	Sprot	Q9DBG6	572	69112	7	3	3	0.2	Dolichyl-diphosphooligosaccharide--protein glycosyltransferase subunit 2 OS=Mus musculus OX=10090 GN=Rpn2 PE=1 SV=1
105	87	1	Sprot	Q01853	563	89818	8	6	6	0.33	Transitional endoplasmic reticulum ATPase OS=Mus musculus OX=10090 GN=Vcp PE=1 SV=4
106	43	4	Sprot	P61982	544	28423	12	4	4	1.8	14-3-3 protein gamma OS=Mus musculus OX=10090 GN=Ywhag PE=1 SV=2
108	89	1	Sprot	P47911	539	33535	6	3	3	0.46	60S ribosomal protein L6 OS=Mus musculus OX=10090 GN=Rpl6 PE=1 SV=3
109	90	1	Sprot	O70133	538	150438	11	6	6	0.18	ATP-dependent RNA helicase A OS=Mus musculus OX=10090 GN=Dhx9 PE=1 SV=2
110	47	2	Sprot	O70250	538	28947	12	2	2	1.06	Phosphoglycerate mutase 2 OS=Mus musculus OX=10090 GN=Pgam2 PE=1 SV=3
112	92	1	Sprot	P16858	535	36017	5	2	2	0.26	Glyceraldehyde-3-phosphate dehydrogenase OS=Mus musculus OX=10090 GN=Gapdh PE=1 SV=2
115	95	1	Sprot	Q91WM3	512	52535	6	2	2	0.17	U3 small nucleolar RNA-interacting protein 2 OS=Mus musculus OX=10090 GN=Rrp9 PE=1 SV=1
116	96	1	Sprot	P57780	506	105279	10	3	3	0.38	Alpha-actinin-4 OS=Mus musculus OX=10090 GN=Actn4 PE=1 SV=1
117	97	1	Sprot	P53026	506	25039	11	4	4	0.95	60S ribosomal protein L10a OS=Mus musculus OX=10090 GN=Rpl10a PE=1 SV=3
118	98	1	Sprot	Q9CPY7	505	56428	8	5	5	0.45	Cytosol aminopeptidase OS=Mus musculus OX=10090 GN=Lap3 PE=1 SV=3
120	100	1	Sprot	Q8BKS9	473	73076	8	6	6	0.41	Pumilio homolog 3 OS=Mus musculus OX=10090 GN=Pum3 PE=1 SV=2
122	80	3	Sprot	O88569	451	37426	7	5	5	0.75	Heterogeneous nuclear ribonucleoproteins A2/B1 OS=Mus musculus OX=10090 GN=Hnrnpa2b1 PE=1 SV=2
125	107	1	Sprot	P17225	435	56627	7	4	4	0.35	Polypyrimidine tract-binding protein 1 OS=Mus musculus OX=10090 GN=Ptbp1 PE=1 SV=2
127	109	1	Sprot	O35640	416	36885	7	6	6	0.98	Annexin A8 OS=Mus musculus OX=10090 GN=Anxa8 PE=1 SV=2
130	112	1	Sprot	P47962	408	34563	7	4	4	0.63	60S ribosomal protein L5 OS=Mus musculus OX=10090 GN=Rpl5 PE=1 SV=3
134	116	1	Sprot	P62983	391	18215	7	3	3	0.98	Ubiquitin-40S ribosomal protein S27a OS=Mus musculus OX=10090 GN=Rps27a PE=1 SV=2
135	117	1	Sprot	Q9DC61	387	58655	6	4	4	0.33	Mitochondrial-processing peptidase subunit alpha OS=Mus musculus OX=10090 GN=Pmpca PE=1 SV=1
137	119	1	Sprot	Q69ZN7	385	234464	7	5	5	0.09	Myoferlin OS=Mus musculus OX=10090 GN=Myof PE=1 SV=2
138	120	1	Sprot	P70695	381	37154	5	2	2	0.25	Fructose-1,6-bisphosphatase isozyme 2 OS=Mus musculus OX=10090 GN=Fbp2 PE=1 SV=2
139	121	1	Sprot	Q9Z2I0	380	83489	6	3	3	0.16	Mitochondrial proton/calcium exchanger protein OS=Mus musculus OX=10090 GN=Letm1 PE=1 SV=1
140	122	1	Sprot	Q78PY7	379	102576	8	6	6	0.28	Staphylococcal nuclease domain-containing protein 1 OS=Mus musculus OX=10090 GN=Snd1 PE=1 SV=1
141	123	1	Sprot	Q9EQU5	379	33358	6	5	5	0.87	Protein SET OS=Mus musculus OX=10090 GN=Set PE=1 SV=1
142	124	1	Sprot	P62889	377	12914	7	6	6	5.81	60S ribosomal protein L30 OS=Mus musculus OX=10090 GN=Rpl30 PE=1 SV=2
144	126	1	Sprot	Q61029	376	50388	7	3	3	0.28	Lamina-associated polypeptide 2, isoforms beta/delta/epsilon/gamma OS=Mus musculus OX=10090 GN=Tmpo PE=1 SV=4
145	127	1	Sprot	Q9Z204	374	34410	6	4	4	0.63	Heterogeneous nuclear ribonucleoproteins C1/C2 OS=Mus musculus OX=10090 GN=Hnrnpc PE=1 SV=1
147	129	1	Sprot	Q8BTM8	365	283345	7	3	3	0.06	Filamin-A OS=Mus musculus OX=10090 GN=Flna PE=1 SV=5
150	132	1	Sprot	Q9CY66	358	23598	9	6	6	1.88	H/ACA ribonucleoprotein complex subunit 1 OS=Mus musculus OX=10090 GN=Gar1 PE=1 SV=1
151	133	1	Sprot	P39447	354	194944	8	3	3	0.07	Tight junction protein ZO-1 OS=Mus musculus OX=10090 GN=Tjp1 PE=1 SV=2
152	134	1	Sprot	Q8VIJ6	348	75486	12	4	4	0.32	Splicing factor, proline- and glutamine-rich OS=Mus musculus OX=10090 GN=Sfpq PE=1 SV=1
153	6	3	Sprot	P21619	345	67369	8	5	5	0.46	Lamin-B2 OS=Mus musculus OX=10090 GN=Lmnb2 PE=1 SV=2
154	96	2	Sprot	Q7TPR4	343	103509	8	2	2	0.33	Alpha-actinin-1 OS=Mus musculus OX=10090 GN=Actn1 PE=1 SV=1
157	137	1	Sprot	P42208	336	41683	5	5	5	0.65	Septin-2 OS=Mus musculus OX=10090 GN=Sept2 PE=1 SV=2
159	139	1	Sprot	P56395	335	15232	5	3	3	1.26	Cytochrome b5 OS=Mus musculus OX=10090 GN=Cyb5a PE=1 SV=2
161	142	1	Sprot	Q8R081	331	64429	6	2	2	0.14	Heterogeneous nuclear ribonucleoprotein L OS=Mus musculus OX=10090 GN=Hnrnpl PE=1 SV=2
162	143	1	Sprot	Q922Q4	327	33914	8	5	5	1.37	Pyrroline-5-carboxylate reductase 2 OS=Mus musculus OX=10090 GN=Pycr2 PE=1 SV=1
163	144	1	Sprot	P35550	326	34378	9	4	4	0.63	rRNA 2'-O-methyltransferase fibrillarin OS=Mus musculus OX=10090 GN=Fbl PE=1 SV=2
164	145	1	Sprot	Q8BHN3	317	107211	5	4	4	0.17	Neutral alpha-glucosidase AB OS=Mus musculus OX=10090 GN=Ganab PE=1 SV=1
165	146	1	Sprot	Q60605	309	17057	5	3	3	1.07	Myosin light polypeptide 6 OS=Mus musculus OX=10090 GN=Myl6 PE=1 SV=3
168	149	1	Sprot	Q8K2C9	301	43241	5	3	3	0.34	Very-long-chain (3R)-3-hydroxyacyl-CoA dehydratase 3 OS=Mus musculus OX=10090 GN=Hacd3 PE=1 SV=2
169	150	1	Sprot	P02301	300	15351	12	5	5	2.86	Histone H3.3C OS=Mus musculus OX=10090 GN=H3f3c PE=3 SV=3
170	151	1	Sprot	Q99020	300	30904	4	2	2	0.31	Heterogeneous nuclear ribonucleoprotein A/B OS=Mus musculus OX=10090 GN=Hnrnpab PE=1 SV=1
171	152	1	Sprot	P05064	297	39699	6	4	4	0.53	Fructose-bisphosphate aldolase A OS=Mus musculus OX=10090 GN=Aldoa PE=1 SV=2
172	153	1	Sprot	P52927	284	11858	6	4	4	2.99	High mobility group protein HMGI-C OS=Mus musculus OX=10090 GN=Hmga2 PE=1 SV=1
173	154	1	Sprot	Q6IRU2	284	28542	4	4	4	0.8	Tropomyosin alpha-4 chain OS=Mus musculus OX=10090 GN=Tpm4 PE=1 SV=3
175	156	1	Sprot	P62082	279	22113	7	5	5	1.57	40S ribosomal protein S7 OS=Mus musculus OX=10090 GN=Rps7 PE=2 SV=1
176	157	1	Sprot	Q922Q8	277	35224	4	3	3	0.43	Leucine-rich repeat-containing protein 59 OS=Mus musculus OX=10090 GN=Lrrc59 PE=1 SV=1
177	158	1	Sprot	Q6PDQ2	276	218809	3	3	3	0.06	Chromodomain-helicase-DNA-binding protein 4 OS=Mus musculus OX=10090 GN=Chd4 PE=1 SV=1
179	161	1	Sprot	Q9CYH2	270	24471	6	4	4	0.98	Redox-regulatory protein FAM213A OS=Mus musculus OX=10090 GN=Fam213a PE=1 SV=2
181	163	1	Sprot	Q64213	268	70726	6	3	3	0.2	Splicing factor 1 OS=Mus musculus OX=10090 GN=Sf1 PE=1 SV=6
183	165	1	Sprot	P24270	254	59988	3	2	2	0.15	Catalase OS=Mus musculus OX=10090 GN=Cat PE=1 SV=4
184	166	1	Sprot	Q99JY9	252	47695	5	3	3	0.3	Actin-related protein 3 OS=Mus musculus OX=10090 GN=Actr3 PE=1 SV=3
185	167	1	Sprot	Q9QXT0	250	21030	4	4	4	1.21	Protein canopy homolog 2 OS=Mus musculus OX=10090 GN=Cnpy2 PE=1 SV=1
186	168	1	Sprot	P28352	249	35790	4	3	3	0.42	DNA-(apurinic or apyrimidinic site) lyase OS=Mus musculus OX=10090 GN=Apex1 PE=1 SV=2
187	43	5	Sprot	P68510	249	28332	7	2	2	1.09	14-3-3 protein eta OS=Mus musculus OX=10090 GN=Ywhah PE=1 SV=2
188	129	2	Sprot	Q80X90	248	279628	5	2	2	0.05	Filamin-B OS=Mus musculus OX=10090 GN=Flnb PE=1 SV=3
189	169	1	Sprot	P68040	247	35422	4	4	4	0.61	Receptor of activated protein C kinase 1 OS=Mus musculus OX=10090 GN=Rack1 PE=1 SV=3
190	171	1	Sprot	O35841	242	57026	3	2	2	0.16	Apoptosis inhibitor 5 OS=Mus musculus OX=10090 GN=Api5 PE=1 SV=2
191	175	1	Sprot	Q60972	237	47856	5	4	4	0.42	Histone-binding protein RBBP4 OS=Mus musculus OX=10090 GN=Rbbp4 PE=1 SV=5
192	176	1	Sprot	Q7TPV4	235	152677	3	2	2	0.06	Myb-binding protein 1A OS=Mus musculus OX=10090 GN=Mybbp1a PE=1 SV=2
193	178	1	Sprot	Q9Z0N1	232	51493	5	4	4	0.39	Eukaryotic translation initiation factor 2 subunit 3, X-linked OS=Mus musculus OX=10090 GN=Eif2s3x PE=1 SV=2
194	179	1	Sprot	P35979	225	17931	4	3	3	1.0	60S ribosomal protein L12 OS=Mus musculus OX=10090 GN=Rpl12 PE=1 SV=2
195	180	1	Sprot	Q8K310	221	94986	5	4	4	0.19	Matrin-3 OS=Mus musculus OX=10090 GN=Matr3 PE=1 SV=1
196	181	1	Sprot	Q80U49	220	171086	8	2	2	0.05	Centrosomal protein of 170 kDa protein B OS=Mus musculus OX=10090 GN=Cep170b PE=1 SV=2
197	182	1	Sprot	Q62261	214	274742	6	5	5	0.1	Spectrin beta chain, non-erythrocytic 1 OS=Mus musculus OX=10090 GN=Sptbn1 PE=1 SV=2
198	183	1	Sprot	Q9D880	213	39936	4	3	3	0.37	Mitochondrial import inner membrane translocase subunit TIM50 OS=Mus musculus OX=10090 GN=Timm50 PE=1 SV=1
199	184	1	Sprot	Q64511	209	182531	4	4	4	0.1	DNA topoisomerase 2-beta OS=Mus musculus OX=10090 GN=Top2b PE=1 SV=2
202	187	1	Sprot	P14206	207	32909	3	3	3	0.47	40S ribosomal protein SA OS=Mus musculus OX=10090 GN=Rpsa PE=1 SV=4
206	191	1	Sprot	P32067	205	47865	4	4	4	0.42	Lupus La protein homolog OS=Mus musculus OX=10090 GN=Ssb PE=1 SV=1
208	195	1	Sprot	Q99P72	201	126949	3	3	3	0.11	Reticulon-4 OS=Mus musculus OX=10090 GN=Rtn4 PE=1 SV=2
209	196	1	Sprot	Q9JM76	201	20695	4	3	3	0.83	Actin-related protein 2/3 complex subunit 3 OS=Mus musculus OX=10090 GN=Arpc3 PE=1 SV=3
211	198	1	Sprot	P62858	200	7882	3	2	2	1.79	40S ribosomal protein S28 OS=Mus musculus OX=10090 GN=Rps28 PE=1 SV=1
212	199	1	Sprot	Q9D6U8	197	17851	4	2	2	0.59	Protein FAM162A OS=Mus musculus OX=10090 GN=Fam162a PE=1 SV=1
215	204	1	Sprot	Q8K363	188	74410	3	3	3	0.19	ATP-dependent RNA helicase DDX18 OS=Mus musculus OX=10090 GN=Ddx18 PE=1 SV=1
216	205	1	Sprot	P23198	188	20980	4	2	2	0.49	Chromobox protein homolog 3 OS=Mus musculus OX=10090 GN=Cbx3 PE=1 SV=2
217	206	1	Sprot	P14869	187	34333	4	2	2	0.28	60S acidic ribosomal protein P0 OS=Mus musculus OX=10090 GN=Rplp0 PE=1 SV=3
218	207	1	Sprot	Q9JJ80	187	35479	2	2	2	0.27	Ribosome production factor 2 homolog OS=Mus musculus OX=10090 GN=Rpf2 PE=2 SV=2
219	208	1	Sprot	Q9CXY6	187	43219	3	3	3	0.34	Interleukin enhancer-binding factor 2 OS=Mus musculus OX=10090 GN=Ilf2 PE=1 SV=1
221	211	1	Sprot	Q04750	184	91187	5	5	5	0.26	DNA topoisomerase 1 OS=Mus musculus OX=10090 GN=Top1 PE=1 SV=2
222	212	1	Sprot	Q8C5Q4	182	53457	2	2	2	0.17	G-rich sequence factor 1 OS=Mus musculus OX=10090 GN=Grsf1 PE=1 SV=2
223	213	1	Sprot	Q9CQF4	181	27922	3	3	3	0.57	Uncharacterized protein C6orf203 homolog OS=Mus musculus OX=10090 PE=1 SV=1
224	214	1	Sprot	P16254	179	12594	3	2	2	0.93	Signal recognition particle 14 kDa protein OS=Mus musculus OX=10090 GN=Srp14 PE=1 SV=1
226	217	1	Sprot	E9Q5C9	175	73654	5	4	4	0.26	Nucleolar and coiled-body phosphoprotein 1 OS=Mus musculus OX=10090 GN=Nolc1 PE=1 SV=1
234	226	1	Sprot	P10639	170	11944	3	2	2	0.98	Thioredoxin OS=Mus musculus OX=10090 GN=Txn PE=1 SV=3
236	229	1	Sprot	Q8K4Z3	168	31229	2	2	2	0.31	NAD(P)H-hydrate epimerase OS=Mus musculus OX=10090 GN=Naxe PE=1 SV=1
237	230	1	Sprot	P47934	168	71162	3	3	3	0.19	Carnitine O-acetyltransferase OS=Mus musculus OX=10090 GN=Crat PE=1 SV=3
240	235	1	Sprot	P00405	162	26097	2	2	2	0.38	Cytochrome c oxidase subunit 2 OS=Mus musculus OX=10090 GN=Mtco2 PE=1 SV=1
241	238	1	Sprot	B7ZMP1	157	57147	2	2	2	0.16	Probable Xaa-Pro aminopeptidase 3 OS=Mus musculus OX=10090 GN=Xpnpep3 PE=1 SV=1
244	242	1	Sprot	P62317	154	13610	4	2	2	0.83	Small nuclear ribonucleoprotein Sm D2 OS=Mus musculus OX=10090 GN=Snrpd2 PE=1 SV=1
245	243	1	Sprot	P59999	153	19746	3	3	3	0.88	Actin-related protein 2/3 complex subunit 4 OS=Mus musculus OX=10090 GN=Arpc4 PE=1 SV=3
248	246	1	Sprot	Q60930	150	32218	3	3	3	0.48	Voltage-dependent anion-selective channel protein 2 OS=Mus musculus OX=10090 GN=Vdac2 PE=1 SV=2
251	249	1	Sprot	Q9CW03	146	141790	3	3	3	0.09	Structural maintenance of chromosomes protein 3 OS=Mus musculus OX=10090 GN=Smc3 PE=1 SV=2
254	254	1	Sprot	Q7M6Y3	140	71636	5	2	2	0.13	Phosphatidylinositol-binding clathrin assembly protein OS=Mus musculus OX=10090 GN=Picalm PE=1 SV=1
256	256	1	Sprot	Q8BMK4	139	63700	2	2	2	0.14	Cytoskeleton-associated protein 4 OS=Mus musculus OX=10090 GN=Ckap4 PE=1 SV=2
260	262	1	Sprot	Q9JJA4	132	47731	3	2	2	0.19	Ribosome biogenesis protein WDR12 OS=Mus musculus OX=10090 GN=Wdr12 PE=1 SV=1
261	269	1	Sprot	P35441	127	132783	2	2	2	0.07	Thrombospondin-1 OS=Mus musculus OX=10090 GN=Thbs1 PE=1 SV=1
262	270	1	Sprot	Q9R1K9	127	19784	3	3	3	0.88	Centrin-2 OS=Mus musculus OX=10090 GN=Cetn2 PE=1 SV=1
266	277	1	Sprot	Q64727	120	117104	2	2	2	0.07	Vinculin OS=Mus musculus OX=10090 GN=Vcl PE=1 SV=4
267	280	1	Sprot	Q9JKF1	117	189268	3	3	3	0.07	Ras GTPase-activating-like protein IQGAP1 OS=Mus musculus OX=10090 GN=Iqgap1 PE=1 SV=2
268	281	1	Sprot	P25976	116	89729	3	2	2	0.1	Nucleolar transcription factor 1 OS=Mus musculus OX=10090 GN=Ubtf PE=1 SV=1
269	282	1	Sprot	Q9CQR2	115	9228	2	2	2	1.42	40S ribosomal protein S21 OS=Mus musculus OX=10090 GN=Rps21 PE=1 SV=1
270	286	1	Sprot	P17182	112	47387	3	3	3	0.31	Alpha-enolase OS=Mus musculus OX=10090 GN=Eno1 PE=1 SV=3
271	288	1	Sprot	Q8BVY0	112	50574	2	2	2	0.18	Ribosomal L1 domain-containing protein 1 OS=Mus musculus OX=10090 GN=Rsl1d1 PE=1 SV=1
272	290	1	Sprot	Q9Z2Y8	112	30168	2	2	2	0.32	Pyridoxal phosphate homeostasis protein OS=Mus musculus OX=10090 GN=Plpbp PE=1 SV=1
273	292	1	Sprot	P14148	109	31446	2	2	2	0.31	60S ribosomal protein L7 OS=Mus musculus OX=10090 GN=Rpl7 PE=1 SV=2
274	293	1	Sprot	P10126	109	50358	2	2	2	0.18	Elongation factor 1-alpha 1 OS=Mus musculus OX=10090 GN=Eef1a1 PE=1 SV=3
275	294	1	Sprot	Q61656	108	69661	2	2	2	0.13	Probable ATP-dependent RNA helicase DDX5 OS=Mus musculus OX=10090 GN=Ddx5 PE=1 SV=2
276	295	1	Sprot	P27048	108	23778	2	2	2	0.42	Small nuclear ribonucleoprotein-associated protein B OS=Mus musculus OX=10090 GN=Snrpb PE=1 SV=1
277	297	1	Sprot	P51150	108	23705	2	2	2	0.42	Ras-related protein Rab-7a OS=Mus musculus OX=10090 GN=Rab7a PE=1 SV=2
278	299	1	Sprot	Q9CPQ1	106	8464	3	3	3	3.23	Cytochrome c oxidase subunit 6C OS=Mus musculus OX=10090 GN=Cox6c PE=1 SV=3
285	316	1	Sprot	P47963	95	24336	2	2	2	0.41	60S ribosomal protein L13 OS=Mus musculus OX=10090 GN=Rpl13 PE=1 SV=3
286	322	1	Sprot	Q9D0I8	95	27620	3	3	3	0.57	mRNA turnover protein 4 homolog OS=Mus musculus OX=10090 GN=Mrto4 PE=1 SV=1
287	323	1	Sprot	P17047	95	46066	2	2	2	0.2	Lysosome-associated membrane glycoprotein 2 OS=Mus musculus OX=10090 GN=Lamp2 PE=1 SV=2
288	325	1	Sprot	Q91WQ3	94	59344	3	3	3	0.24	Tyrosine--tRNA ligase, cytoplasmic OS=Mus musculus OX=10090 GN=Yars PE=1 SV=3
289	326	1	Sprot	O55135	94	26908	2	2	2	0.37	Eukaryotic translation initiation factor 6 OS=Mus musculus OX=10090 GN=Eif6 PE=1 SV=2
290	327	1	Sprot	Q9Z1X4	94	96283	2	2	2	0.09	Interleukin enhancer-binding factor 3 OS=Mus musculus OX=10090 GN=Ilf3 PE=1 SV=2
291	328	1	Sprot	P11031	93	14418	2	2	2	0.77	Activated RNA polymerase II transcriptional coactivator p15 OS=Mus musculus OX=10090 GN=Sub1 PE=1 SV=3
292	329	1	Sprot	P62751	93	17684	2	2	2	0.6	60S ribosomal protein L23a OS=Mus musculus OX=10090 GN=Rpl23a PE=1 SV=1
293	330	1	Sprot	P25444	92	31442	2	2	2	0.31	40S ribosomal protein S2 OS=Mus musculus OX=10090 GN=Rps2 PE=1 SV=3
